# Supplementary material for: The Glutamatergic System Regulates Feather Pecking Behaviors in Laying Hens Through the Gut–Brain Axis
Source: Animals (Basel). 2025 Apr 30;15(9):1297. doi: 10.3390/ani15091297 (PMC12071113; doi:10.3390/ani15091297)
Supplement: Supplementary file 1 [file animals-15-01297-s001.zip]

Archive with 1 entries (1 files):
- animals-3599354-supplementary.pdf
